# Supplementary material for: Docking and Molecular Dynamic Investigations of Phenylspirodrimanes as Cannabinoid Receptor-2 Agonists
Source: Molecules. 2022 Dec 21;28(1):44. doi: 10.3390/molecules28010044 (PMC9821895; doi:10.3390/molecules28010044)
Supplement: Supplementary file 1 [file molecules-28-00044-s001.zip]

Archive with 1 entries (1 files):
- molecules-2086516-supplementary.pdf
